# Supplementary material for: Need for personalized monitoring of Parkinson’s disease: the perspectives of patients and specialized healthcare providers
Source: Front Neurol. 2023 May 4;14:1150634. doi: 10.3389/fneur.2023.1150634 (PMC10192863; doi:10.3389/fneur.2023.1150634)
Supplement: Supplementary file 1 [file data_sheet_1.zip]

Archive with 9 entries (8 files):
- Data Sheet 1 - updated/
- Data Sheet 1 - updated/Appendix A1.pdf
- Data Sheet 1 - updated/Appendix A2.pdf
- Data Sheet 1 - updated/Appendix A3.pdf
- Data Sheet 1 - updated/Appendix A4.pdf
- Data Sheet 1 - updated/Appendix B1.pdf
- Data Sheet 1 - updated/Appendix B2.pdf
- Data Sheet 1 - updated/Appendix C.pdf
- Data Sheet 1 - updated/Appendix D.pdf
